# Supplementary material for: Comparative Genomic Analysis of Rapidly Evolving SARS-CoV-2 Reveals Mosaic Pattern of Phylogeographical Distribution
Source: mSystems. 2020 Jul 28;5(4):e00505-20. doi: 10.1128/mSystems.00505-20 (PMC7394360; doi:10.1128/mSystems.00505-20)
Supplement: TABLE S2 [file mSystems.00505-20-st002.xlsx]

## Sheet: interacting partners
Viral protein	ORF1ab	NSP8	M	ORF7a	E	S
Host interacting partners	MRPL15	XPOT	YTHDF2	XPOT	AKAP8L	ACE2
	PPM1B	XPO1	YIF1A	XPO1	AP3B1	ACTR3
	RPS5	UGGT2	XPOT	UBR5	ATP1A1	ARPC4
	PRPF3	UBR5	XPO1	TECR	ATP2A2	BSG
	ENO1	TOR1A	UBR5	SMC2	BRD2	CAPZA1
	RBM34	TM2D3	TUBGCP3	SLC25A3	BRD4	CAPZB
	SRPK1	TECR	TUBGCP2	SLC25A22	CWC27	CCT6A
	MRTO4	STC2	TECR	SLC25A12	EMD	CORO1C
	MRM3	SND1	TARS2	SLC25A1	HACD3	DOCK7
	SELENOS	SMOC1	STOM	SEC16A	PPP6R3	GOLGA7
	SART3	SMC2	SMC4	QPCTL	SLC25A12	LDHB
	GOLGA3	SLC25A3	SMC2	PSMD7	SLC25A3	MYL6
	ATP5F1A	SLC25A22	SLC30A9	PSMD6	SLC44A2	MYO6
	TMOD3	SLC25A12	SLC30A7	PSMD2	ZC3H18	PLS3
	DOCK7	SLC25A11	SLC25A3	PSMD13		RACK1
	PRKAR2A	SIL1	SLC25A22	PSMD1		RPS18
	RHOA	SEC16A	SLC25A21	PSMC5		SNRNP70
	MTARC1	SDF2	SLC25A12	PSMC2		TMOD3
	GORASP1	PVR	SEC16A	PSMC1		ZDHHC5
	PSMC2	PUSL1	SAAL1	PPP6R3
	POLRMT	PSMD6	RTN4	PPP2R1A
	EXOSC3	PSMD2	REEP6	POLR2B
	XRN2	PSMD13	REEP5	ORF7a
	GOLGB1	PSMD1	RCN2	NPEPPS
	RDX	PSMC5	RCN1	MDN1
	NGDN	PSMC2	PTBP1	IMMT
	TYSND1	PSMA7	PSMD8	HSPA4
	MRPS2	POLR2B	PSMD7	HEATR3
	RBM39	POGLUT3	PSMD6	HADHA
	SMC2	POGLUT2	PSMD2	HACD3
	NSD2	POFUT1	PSMD11	GEMIN4
	SNRPA	PLOD2	PSMD1	FAF2
	CYB5R3	PLEKHF2	PSMC5	EMD
	PRPF4B	PLD3	PSMC2	DNAJC7
	KRI1	PLAT	PSMC1	DNAJC10
	MRPS27	PCSK6	PSMA7	DNAJA3
	DCAKD	NSP8	PSMA6	DNAJA2
	SRP19	OS9	PPP6R3	DDX20
	SEPSECS	NPTX1	POLR2B	COPG2
	SNRNP70	NPEPPS	PMPCB	COPB2
	PRKACA	NPC2	PMPCA	COPB1
	AKAP8	NGLY1	PITRM1	COPA
	DDX10	NEU1	M	CALU
	CYB5B	MFGE8	NPEPPS	BAG6
	PAK1IP1	LOX	IPO8	BAG2
	CRTC3	ITGB1	INTS4	ATP5F1B
	MIPOL1	INHBE	IMMT	ATP2A2
	MYO6	IMMT	HSPA4L	ATP1A1
	YBX3	IL17RA	HSPA4
	RIPK1	HYOU1	HAUS6
	COMT	HS6ST2	HADHA
	PSMD1	HADHA	HACD3
	PSMA4	HACD3	GGCX
	MCM3	GTF3C1	GEMIN4
	CCT4	GNAS	FASTKD5
	NIN	GGH	FAM8A1
	ATE1	GEMIN4	FAF2
	TLE3	GDF15	ETFA
	NSP8	FOXRED2	EMD
	PUF60	FKBP7	DPM1
	PPP1CB	FKBP10	DNAJC7
	NDUFAF2	FBXL12	DNAJA3
	MKI67	ERP44	DNAJA2
	TEX10	ERO1B	DNAJA1
	TIMM10B	ERLEC1	DDX20
	JAKMIP1	EMD	COQ8B
	GRIPAP1	EMC1	COPG2
	ZFC3H1	EIF3A	COPB2
	DDX41	EDEM3	COPB1
	BOP1	DNMT1	COPA
	SLU7	DNAJA2	CLPB
	MRPS22	DNAJA1	CALU
	MTREX	DDX20	BZW2
	EXOSC7	COPG2	BAG6
	HSBP1	COPB1	BAG2
	CEP350	COPA	ATP6V1A
	TBKBP1	COL6A1	ATP5F1B
	GCC1	CISD3	ATP5F1A
	PPIL3	CHPF2	ATP2A2
	DIMT1	CHPF	ATP1B1
	PTBP1	CALU	ATP1A1
	SRP72	BAG6	ANO6
	EBNA1BP2	ATP5F1B	AKAP8L
	CCDC86	ATP5F1A	ACADM
	ARHGEF2	ATP2A2	AASS
	CENPF	ATP1A1	AAR2
	EXOSC2	ATAD3A
	USP54	ADAMTS1
	CCT8	ADAM9
	UBAP2
	ALG11
	GNB1
	CEP250
	AGPS
	HP1BP3
	SERBP1
	QSOX2
	MRPS25
	NOP56
	RAB2A
	HNRNPUL2
	MOGS
	SRBD1
	SLC25A3
	ERC1
	PFKFB3
	HECTD1
	RPS12
	P0DTD8
	RFC1
	NOP2
	XPOT
	U2AF1L5
	TBL3
	LYAR
	RAB5C
	CAPZA1
	CAPZB
	RPS14
	SCCPDH
	HACD3
	LARP4B
	GAPDH
	CEP135
	RAB14
	ZC3H7A
	TOR1AIP1
	MYL12A
	GTPBP4
	NAT10
	PLEKHA5
	BCKDK
	TLE5
	TOP1
	TIMM9
	TPM3
	UBA1
	SBNO1
	NPEPPS
	TSR1
	DNAJA1
	DNAJC11
	PWP1
	RPS10
	EBI-25567068
	RSL1D1
	RNF41
	HOOK1
	GCC2
	ACSL3
	NAT14
	RALA
	NKRF
	LARP7
	CEP112
	CDK5RAP2
	SCARB1
	RPSA
	FYCO1
	ARF6
	RFC3
	PSMD2
	ATP5F1B
	PLRG1
	RFC2
	PRKRA
	EXOSC8
	TBK1
	PDE4DIP
	EXOSC5
	NVL
	BLVRB
	PTGES2
	RAB8A
	FGFR1OP
	ALDOA
	BCAS2
	YWHAQ
	PDZD11
	NUP210
	MPHOSPH10
	IDE
	ZNF768
	RACK1
	DLD
	TMEM33
	MEPCE
	CORO1C
	CEP68
	CCT6A
	NINL
	DDX24
	DKC1
	AATF
	TCF12
	CNTRL
	AKAP9
	GNG5
	MTDH
	XPO1
	NARS2
	HS2ST1
	RPS18
	USP13
	ZNF318
	SRP54
	WDR6
	COPA
	LUC7L2
	RPS17
	ACLY
	GNAS
	CCT3
	ATP1A1
	CLIP4
	ACTR3
	TIMM29
	RBM28
	RAB18
	RBM41
	GTF3C1
	ATP2A2
	PCNT
	UBAP2L
	GOLGA2
	FAM162A
	PRKAR2B
	SRSF5
	LDHA
	PAICS
	RAB1A
	DNAJC19
	LMAN2
	PRRC2B
	CIT
	MYCBP2
	C1orf50
	TRMT1L
	NOL10
	RAB10
	RAB7A
	TECR
	MRPS5
	SCAF4
	CCT5
	TLE1
	NUTF2
	TIMM10
Viral interacting partners	N	ORF1ab		ORF1ab	N
	ORF3a				ORF9b
	ORF7a				ORF3a
	ORF7b
	Nsp8
